# Supplementary material for: NSD1 Mutations in Sotos Syndrome Induce Differential Expression of Long Noncoding RNAs, miR646 and Genes Controlling the G2/M Checkpoint
Source: Life (Basel). 2022 Jul 2;12(7):988. doi: 10.3390/life12070988 (PMC9324496; doi:10.3390/life12070988)
Supplement: Supplementary file 1 [file life-12-00988-s001.zip]

Archive with 1 entries (1 files):
- life-1766636-supplementary.pdf
